# Supplementary material for: Diagnostic yield of genetic testing in a heterogeneous cohort of 1376 HCM patients
Source: BMC Cardiovasc Disord. 2021 Mar 5;21:126. doi: 10.1186/s12872-021-01927-5 (PMC7934228; doi:10.1186/s12872-021-01927-5)
Supplement: Supplementary file 1 — Additional file 1. Genetic Testing Panels Ordered for Study Patients. [file 12872_2021_1927_MOESM1_ESM.xlsx]

## Sheet: Table 1
Panel Name	Method and Sequencing System	Analysis Type	Coverage	Median sequencing depth	Number of genes	Genes Included	Non-Coding and Deep Intronic Variants Included Beyond +/-20bp from the Intron/Exon Boundary
Hypertrophic Cardiomyopathy Panel v1.0 (March 23, 2015)	OS-Seq, NextSeq	Sequencing	99.1%>15x	229x	16	ACTC1, ACTN2, CSRP3, GAA, GLA, JPH2, LAMP2, MYBPC3, MYH7, MYL2, MYL3, PRKAG2, TNNI3, TNNT2, TPM1, TTR	None
Hypertrophic Cardiomyopathy Panel v2.0 (August 25, 2016)	OS-Seq, NextSeq	Sequencing	99.8% >15x	216x	19	ACTC1, ACTN2, ALPK3, CSRP3, GAA, GLA, JPH2, LAMP2, MYBPC3, MYH7, MYL2, MYL3, PRKAG2, RAF1, SOS1, TNNI3, TNNT2, TPM1 and TTR	None
Hypertrophic Cardiomyopathy Panel v3.0 (Jun 26 2017)	OS-Seq, NextSeq	Sequencing and Copy Number Variant Analysis	99.8% >15x	190x	19	ACTC1, ACTN2, ALPK3, CSRP3, GAA, GLA, JPH2, LAMP2, MYBPC3, MYH7, MYL2, MYL3, PRKAG2, RAF1, SOS1, TNNI3, TNNT2, TPM1 and TTR	NM_000152.3(GAA):c.-32-13T>G, NM_000152.3(GAA):c.-32-3C>A, NM_000152.3(GAA):c.1076-22T>G, NM_000169.2(GLA):c.640-801G>A, and NM_000256.3(MYBPC3):c.2309-26A>G
Hypertrophic Cardiomyopathy Panel v4 Mar 01 2018	IDT, NovaSeq	Sequencing and Copy Number Variant Analysis	100%>20x	382x	38	ABCC9, ACAD9, ACADVL, ACTA1, ACTC1, ACTN2, AGK, AGL, ALPK3, APOA1, BAG3, BRAF, CBL, COX15, CSRP3, ELAC2, EPG5, FHL1, FLNC, FXN, GAA, GLA, HRAS, JPH2, LAMP2, MYBPC3, MYH7, MYL2, MYL3, NDUFAF2, PRKAG2, RAF1, SLC25A4, SOS1, TNNI3, TNNT2, TPM1 and TTR	NM_001270447.1(ACADVL):c.822-27C>T, NM_005159.4(ACTC1):c.*1784T>C, NM_000039.1(APOA1):c.-21+22G>A, NM_000039.1(APOA1):c.-65A>C, NM_000152.3(GAA):c.-32-13T>G, NM_000152.3(GAA):c.-32-13T>A, NM_000152.3(GAA):c.-32-3C>A, NM_000152.3(GAA):c.-32-3C>A/G, NM_000152.3(GAA):c.-32-2A>G, NM_000152.3(GAA):c.-17C>T, NM_000152.3(GAA):c.1076-22T>G, NM_000152.3(GAA):c.2647-20T>G, NM_000169.2(GLA):c.640-801G>A, NM…
Core Cardiomypathy Panel v1.1 6-5-2014	OS-Seq, NextSeq	Sequencing	98.6% >15x	312x	72	ABCC9, ACTC1, ACTN2, ANKRD1, BAG3, CALR3, CAV3, CRYAB, CSRP3, CTF1, CTNNA3, DES, DMD, DNAJC19, DNM1L, DSC2, DSG2, DSP, DTNA, EMD, EYA4, FHL1, FHL2, FKTN, FXN, GATAD1, GLA, HFE, ILK, JPH2, JUP, LAMA4, LAMP2, LDB3, LMNA, MIB1, MYBPC3, MYH6, MYH7, MYL2, MYL3, MYLK2, MYOM1, MYOZ2, MYPN, NEBL, NEXN, PDLIM3, PKP2, PLN, PRKAG2, PSEN1, PSEN2, RBM20, RYR2, SCN5A, SDHA, SGCD, TAZ, TCAP, TGFB3, TMEM43, TMPO…	None
Core Cardiomyopathy Panel v.1.6-5-2014 and version 1.0, updated May 16, 2016	OS-Seq, NextSeq	Sequencing and Copy Number Variant Analysis	99%>15x	116x	72	ABCC9, ACTC1, ACTN2, ANKRD1, BAG3, CALR3, CAV3, CRYAB, CSRP3, CTF1, CTNNA3, DES, DMD, DNAJC19, DNM1L, DSC2, DSG2, DSP, DTNA, EMD, EYA4, FHL1, FHL2, FKTN, FXN, GATAD1, GLA, HFE, ILK, JPH2, JUP, LAMA4, LAMP2, LDB3, LMNA, MIB1, MYBPC3, MYH6, MYH7, MYL2, MYL3, MYLK2, MYOM1, MYOZ2, MYPN, NEBL, NEXN, PDLIM3, PKP2, PLN, PRKAG2, PSEN1, PSEN2, RBM20, RYR2, SCN5A, SDHA, SGCD, TAZ, TCAP, TGFB3, TMEM43, TMPO…	None
Pan Cardiomopathy Panel v1.0, updated 5.2.2013	OS-Seq, NextSeq	Sequencing	99.7% >15x	328x	101	ABCC9, ACADVL, ACTC1, ACTN2, AGL, ANKRD1, ATP5E, BAG3, BRAF, CALR3, CASQ2, CAV3, CBL, COA5, CRYAB, CSRP3, CTF1, CTNNA3, DES, DMD, DMPK, DNAJC19, DOLK, DSC2, DSG2, DSP, DTNA, EMD, EYA4, FHL1, FHL2, FKTN, FOXRED1, FXN, GAA, GATAD1, GLA, GLB1, GUSB, HFE, HRAS, ILK, JPH2, JUP, KRAS, LAMA4, LAMP2, LDB3, LMNA, MAP2K1, MAP2K2, MRPL3, MYBPC3, MYH6, MYH7, MYL2, MYL3, MYLK2, MYOM1, MYOZ2, MYPN, NEBL, NEXN,…	None
Pan Cardiomyopathy Panel v1.1, updated May 06, 2014	OS-Seq, NextSeq	Sequencing	99.8%>15x	425x	103	ABCC9, ACADVL, ACTC1, ACTN2, AGL, ANKRD1, ATP5E, BAG3, BRAF, CALR3, CASQ2, CAV3, CBL, COA5, CRYAB, CSRP3, CTF1, CTNNA3, DES, DMD, DMPK, DNAJC19, DNM1L, DOLK, DSC2, DSG2, DSP, DTNA, EMD, EYA4, FHL1, FHL2, FKTN, FOXRED1, FXN, GAA, GATAD1, GLA, GLB1, GUSB, HFE, HRAS, ILK, JPH2, JUP, KRAS, LAMA4, LAMP2, LDB3, LMNA, MAP2K1, MAP2K2, MRPL3, MIB1, MYBPC3, MYH6, MYH7, MYL2, MYL3, MYLK2, MYOM1, MYOZ2, MYPN…	None
Pan Cardiomyopathy Panel v1.1, updated May 06, 2014 and del/dup version 1.0 May 16, 2016	OS-Seq, NextSeq	Sequencing and Copy Number Variant Analysis	99.6%>15x	159x	103	ABCC9, ACADVL, ACTC1, ACTN2, AGL, ANKRD1, ATP5E, BAG3, BRAF, CALR3, CASQ2, CAV3, CBL, COA5, CRYAB, CSRP3, CTF1, CTNNA3, DES, DMD, DMPK, DNAJC19, DNM1L, DOLK, DSC2, DSG2, DSP, DTNA, EMD, EYA4, FHL1, FHL2, FKTN, FOXRED1, FXN, GAA, GATAD1, GLA, GLB1, GUSB, HFE, HRAS, ILK, JPH2, JUP, KRAS, LAMA4, LAMP2, LDB3, LMNA, MAP2K1, MAP2K2, MIB1, MRPL3, MYBPC3, MYH6, MYH7, MYL2, MYL3, MYLK2, MYOM1, MYOZ2, MYPN…	None
Cardiomyopathy Panel v1, August 25, 2016	OS-Seq, NextSeq	Sequencing and Copy Number Variant Analysis	99.9% >15x	294x	134	A2ML1, AARS2, ABCC9, ACAD9, ACADVL, ACTA1, ACTC1, ACTN2, AGK, AGL, ALPK3, ANKRD1, ANO5, APOA1, BAG3, BRAF, CAPN3, CASQ2, CAV3, CBL, CHKB, COX15, CPT1A, CPT2, CRYAB, CSRP3, CTNNA3, DAG1, DBH, DES, DMD, DNAJC19, DSC2, DSG2, DSP, DYSF, EMD, ETFA, ETFB, ETFDH, EYA4, FBXO32, FHL1, FKRP, FKTN, FLNC, FOXRED1, FXN, GAA, GATAD1, GBE1, GFM1, GLA, GLB1, GMPPB, GNE, GUSB, HCN4, HFE, HRAS, ISPD, JPH2, JUP, KR…	None
Cardiomyopathy Panel v2, June 26, 2017	OS-Seq, NextSeq	Sequencing and Copy Number Variant Analysis	98.9% >15x	162x	134	A2ML1, AARS2, ABCC9, ACAD9, ACADVL, ACTA1, ACTC1, ACTN2, AGK, AGL, ALPK3, ANKRD1, ANO5, APOA1, BAG3, BRAF, CAPN3, CASQ2, CAV3, CBL, CHKB, COX15, CPT1A, CPT2, CRYAB, CSRP3, CTNNA3, DAG1, DBH, DES, DMD, DNAJC19, DSC2, DSG2, DSP, DYSF, EMD, ETFA, ETFB, ETFDH, EYA4, FBXO32, FHL1, FKRP, FKTN, FLNC, FOXRED1, FXN, GAA, GATAD1, GBE1, GFM1, GLA, GLB1, GMPPB, GNE, GUSB, HCN4, HFE, HRAS, ISPD, JPH2, JUP, KR…	NM_000152.3(GAA):c.-32-13T>G, NM_000152.3(GAA):c.-32-3C>A, NM_000152.3(GAA):c.1076-22T>G, NM_000158.3(GBE1):c.2053-3358_2053-3350delGTGTGGTGGinsTGTTTTTTACATGACAGGT, NM_000169.2(GLA):c.640-801G>A, NM_000256.3(MYBPC3):c.2309-26A>G, NM_001042492.2(NF1):c.4110+1802delA, NM_001042492.2(NF1):c.5812+332A>G, NM_003239.2(TGFB3):c.*495C>T, NM_003239.2(TGFB3):c.-30G>A, NM_003494.3(DYSF):c.3443-33A>G, NM_003…
Cardiomyopathy Panel v3, Mar 01, 2018	Integrated DNA Technologies, NovaSeq	Sequencing and Copy Number Variant Analysis	99.97%>20x	367x	155	AARS2, ABCC6, ABCC9, ACAD9, ACADVL, ACTA1, ACTC1, ACTN2, AGK, AGL, ALMS1, ALPK3, ANO5, APOA1, BAG3, BRAF, CALR3, CAPN3, CASQ2, CBL, CDH2, COX15, CPT2, CRYAB, CSRP3, CTNNA3, DBH, DES, DMD, DNAJC19, DOLK, DSC2, DSG2, DSP, DTNA, DYSF, EEF1A2, ELAC2, EMD, EPG5, ETFA, ETFB, ETFDH, FBXO32, FHL1, FKRP, FKTN, FLNC, FOXD4, FOXRED1, FXN, GAA, GATA6, GATAD1, GBE1, GFM1, GLA, GLB1, GMPPB, GTPBP3, GUSB, HADHA…	NM_001171.5(ABCC6):c.1780-29T>A, NM_001270447.1(ACADVL):c.822-27C>T, NM_005159.4(ACTC1):c.*1784T>C, NM_000039.1(APOA1):c.-21+22G>A, NM_000039.1(APOA1):c.-65A>C, NM_000070.2(CAPN3):c.1746-20C>T, NM_004006.2(DMD):c.9807+2714C>T, NM_004006.2(DMD):c.9564-30A>T, NM_004006.2(DMD):c.9564-427T>G, NM_004006.2(DMD):c.9563+1215A>G, NM_004006.2(DMD):c.9362-1215A>G, NM_004006.2(DMD):c.9225-160A>G, NM_004006.2…
Heart Panel v1.1 updated May 6, 2014	OS-Seq, NextSeq	Sequencing and Copy Number Variant Analysis	99.1%>15x	377x	133	ABCC9, ACADVL, ACTC1, ACTN2, AGL, AKAP9, ANK2, ANKRD1, ATP5E, BAG3, BRAF, CACNA1C, CACNA2D1, CACNB2, CALM1, CALM2, CALR3, CASQ2, CAV3, CBL, COA5, CRYAB, CSRP3, CTF1, CTNNA3, DES, DMD, DMPK, DNAJC19, DNM1L, DOLK, DPP6, DSC2, DSG2, DSP, DTNA, EMD, EYA4, FHL1, FHL2, FKTN, FOXRED1, FXN, GAA, GATAD1, GLA, GLB1, GPD1L, GUSB, HCN4, HFE, HRAS, ILK, JPH2, JUP, KCND3, KCNE1, KCNE1L, KCNE2, KCNE3, KCNH2, KC…	None
Comprehensive Cardiology Panel v2, August 25, 2016	OS-Seq, NextSeq	Sequencing and Copy Number Variant Analysis	98.1%.15x	110x	165	A2ML1, AARS2, ABCB4, ABCC9, ACAD9, ACADVL, ACTA1, ACTA2, ACTC1, ACTN2, AGK, AGL, AKAP9, ALPK3, ANK2, ANKRD1, ANO5, APOA1, APOB, BAG3, BRAF, CACNA1C, CACNA2D4, CACNB2, CALM1, CALM2, CALM3, CAPN3, CASQ2, CAV3, CBL, CHKB, COX15, CPT1A, CPT2, CRYAB, CSRP3, CTNNA3, DAG1, DBH, DES, DMD, DNAJC19, DSC2, DSG2, DSP, DYSF, EMD, ENPP1, ETFA, ETFB, ETFDH, EYA4, FBXO32, FHL1, FKRP, FKTN, FLNC, FOXRED1, FXN, GA…	None
Comprehensive Cardiology Panel v3 June 26, 2017)	OS-Seq, NextSeq	Sequencing and Copy Number Variant Analysis	99.7%>15x	135x	165	A2ML1, AARS2, ABCB4, ABCC9, ACAD9, ACADVL, ACTA1, ACTA2, ACTC1, ACTN2, AGK, AGL, AKAP9, ALPK3, ANK2, ANKRD1, ANO5, APOA1, APOB, BAG3, BRAF, CACNA1C, CACNA2D4, CACNB2, CALM1, CALM2, CALM3, CAPN3, CASQ2, CAV3, CBL, CHKB, COX15, CPT1A, CPT2, CRYAB, CSRP3, CTNNA3, DAG1, DBH, DES, DMD, DNAJC19, DSC2, DSG2, DSP, DYSF, EMD, ENPP1, ETFA, ETFB, ETFDH, EYA4, FBXO32, FHL1, FKRP, FKTN, FLNC, FOXRED1, FXN, GA…	NM_000152.3(GAA):c.-32-13T>G, NM_000152.3(GAA):c.-32-3C>A, NM_000152.3(GAA):c.1076-22T>G, NM_000158.3(GBE1):c.2053-3358_2053-3350delGTGTGGTGGinsTGTTTTTTACATGACAGGT, NM_000169.2(GLA):c.640-801G>A, NM_000256.3(MYBPC3):c.2309-26A>G, NM_001042492.2(NF1):c.4110+1802delA, NM_001042492.2(NF1):c.5812+332A>G, NM_003239.2(TGFB3):c.*495C>T, NM_003239.2(TGFB3):c.-30G>A, NM_003494.3(DYSF):c.3443-33A>G, NM_003…
Comprehensive Cardiology Panel v4, Mar 01, 2018	Integreated DNA Technologies, NovaSeq	Sequencing and Copy Number Variant Analysis	99.98%>20x	331x	184	AARS2, ABCC6, ABCC9, ACAD9, ACADVL, ACTA1, ACTA2, ACTC1, ACTN2, AGK, AGL, AKAP9, ALMS1, ALPK3, ANK2, ANO5, APOA1, BAG3, BRAF, CACNA1C, CACNB2, CALM1, CALM2, CALM3, CALR3, CAPN3, CASQ2, CAV3, CBL, CDH2, COX15, CPT2, CRYAB, CSRP3, CTNNA3, DBH, DES, DMD, DNAJC19, DOLK, DSC2, DSG2, DSP, DTNA, DYSF, EEF1A2, ELAC2, EMD, ENPP1, EPG5, ETFA, ETFB, ETFDH, FBXO32, FHL1, FKRP, FKTN, FLNC, FOXD4, FOXRED1, FXN…	NM_001171.5(ABCC6):c.1780-29T>A, NM_001270447.1(ACADVL):c.822-27C>T, NM_005159.4(ACTC1):c.*1784T>C, NM_000039.1(APOA1):c.-21+22G>A, NM_000039.1(APOA1):c.-65A>C, NM_000070.2(CAPN3):c.1746-20C>T, NM_004006.2(DMD):c.9807+2714C>T, NM_004006.2(DMD):c.9564-30A>T, NM_004006.2(DMD):c.9564-427T>G, NM_004006.2(DMD):c.9563+1215A>G, NM_004006.2(DMD):c.9362-1215A>G, NM_004006.2(DMD):c.9225-160A>G, NM_004006.2…
