# Supplementary material for: Diagnostic yield of genetic testing in a heterogeneous cohort of 1376 HCM patients
Source: BMC Cardiovasc Disord. 2021 Mar 5;21:126. doi: 10.1186/s12872-021-01927-5 (PMC7934228; doi:10.1186/s12872-021-01927-5)
Supplement: Supplementary file 2 — Additional file 2. Likely Pathogenic and Pathogenic Variants Identified in the Study Patients. [file 12872_2021_1927_MOESM2_ESM.xlsx]

## Sheet: Sheet1
gene_name	gt	classification	hgvsc	hgvsp	Case count
ACTC1	HET	pathogenic	c.301G>A	p.(Glu101Lys)	1
CPT2	HET	pathogenic	c.149C>A	p.(Pro50His)	1
DES	HET	pathogenic	c.1216C>T	p.(Arg406Trp)	1
DES	HET	likely_pathogenic	c.1360C>T	p.(Arg454Trp)	1
DES	HET	likely_pathogenic	c.735+1G>A		1
DSG2	HET	likely_pathogenic	c.1003A>G	p.(Thr335Ala)	2
FHL1	HET	likely_pathogenic	c.764G>C	p.(Cys255Ser)	1
FHL1	HEM	likely_pathogenic	c.766_767del	p.(Ser256Argfs*27)	1
FLNC	HET	likely_pathogenic	c.5810T>A	p.(Ile1937Asn)	1
FLNC	HET	likely_pathogenic	c.7561+1G>A		1
GLA	HET	likely_pathogenic	c.1229C>T	p.(Thr410Ile)	1
GLA	HET	likely_pathogenic	c.227T>C	p.(Met76Thr)	1
GLA	HET	pathogenic	c.644A>G	p.(Asn215Ser)	1
GLA	HET	pathogenic	c.679C>T	p.(Arg227*)	1
GLA	HET	likely_pathogenic	c.823delC	o.(Leu275Serfs*7)	1
GLA	HET	pathogenic	c.902G>A	p.(Arg301Gln)	1
HRAS	HET	pathogenic	c.173C>T	p.(Thr58Ile)	1
HRAS	HET	likely_pathogenic	c.64C>A	p.(Gln22Lys)	1
JPH2	HET	likely_pathogenic	c.482C>A	p.(Thr161Lys)	10
JUP	HET	pathogenic	c.902A>G	p.(Glu301Gly)	1
LAMP2	HEM	pathogenic	c.294G>A	p.(Trp98*)	1
LAMP2	HEM	likely_pathogenic	c.834delC	p.(Ile279Leufs*4)	1
LMNA	HET	likely_pathogenic	c.646C>T	p.(Arg216Cys)	1
LMNA	HET	likely_pathogenic	c.976T>A	p.(Ser326Thr)	1
MAP2K1	HET	pathogenic	c.389A>G	p.(Tyr130Cys)	1
MYBPC3	HET	likely_pathogenic	c.1039G>A	p.(Gly347Ser)	1
MYBPC3	HET	likely_pathogenic	c.1084dupA	p.(Ser362Lysfs*28)	1
MYBPC3	HET	likely_pathogenic	c.1091-1G>A		1
MYBPC3	HET	likely_pathogenic	c.1188G>T	p.(Trp396Cys)	1
MYBPC3	HET	likely_pathogenic	c.1223+1G>A		1
MYBPC3	HET	likely_pathogenic	c.1224-19G>A		1
MYBPC3	HET	likely_pathogenic	c.1227-13G>A		4
MYBPC3	HET	likely_pathogenic	c.1351+1G>A		1
MYBPC3	HET	likely_pathogenic	c.1447C>T	p.(Gln483*)	1
MYBPC3	HET	likely_pathogenic	c.1457+2T>G		1
MYBPC3	HET	pathogenic	c.1484G>A	p.(Arg495Gln)	2
MYBPC3	HET	pathogenic	c.1504C>T	p.(Arg502Trp)	1
MYBPC3	HET	likely_pathogenic	c.1505_1509delGGTTC	p.(Arg502Glnfs*27)	2
MYBPC3	HET	pathogenic	c.1575T>A	p.(Tyr525*)	5
MYBPC3	HET	likely_pathogenic	c.1591G>A	p.(Gly531Arg)	1
MYBPC3	HET	likely_pathogenic	c.1597C>T	p.(Gln533*)	1
MYBPC3	HET	pathogenic	c.1624+4A>T		1
MYBPC3	HET	pathogenic	c.1624G>C	p.(Glu542Gln)	2
MYBPC3	HET	pathogenic	c.1641_1642delGT	p.(Tyr548Profs*19)	3
MYBPC3	HET	likely_pathogenic	c.1855G>T	p.(Glu619*)	1
MYBPC3	HET	likely_pathogenic	c.1869C>A	p.(Cys623*)	1
MYBPC3	HET	pathogenic	c.1897+1G>A		3
MYBPC3	HET	likely_pathogenic	c.2170C>T	p.(Arg724Trp)	1
MYBPC3	HET	likely_pathogenic	c.229G>T	p.(Gly77*)	1
MYBPC3	HET	pathogenic	c.2308+1G>A		1
MYBPC3	HET	pathogenic	c.2311dup	p.(Val771Glyfs*62)	1
MYBPC3	HET	pathogenic	c.2373dup	p.(Trp792Valfs*41)	14
MYBPC3	HET	pathogenic	c.2459G>A	p.(Arg820Gln)	1
MYBPC3	HET	pathogenic	c.2490dupT	p.(His831Serfs*2)	1
MYBPC3	HET	pathogenic	c.2541C>G	p.(Tyr847*)	1
MYBPC3	HET	pathogenic	c.2556_2557delCGinsTCT	p.(Gly853Leufs*31)	1
MYBPC3	HET	pathogenic	c.26-2A>G		1
MYBPC3	HET	pathogenic	c.2670G>A	p.(Trp890*)	1
MYBPC3	HET	pathogenic	c.2737+1G>C		1
MYBPC3	HET	pathogenic	c.2827C>T	p.(Arg943*)	1
MYBPC3	HET	pathogenic	c.2864_2865delCT	p.(Pro955Argfs*95)	3
MYBPC3	HET	pathogenic	c.2905+1G>A		1
MYBPC3	HET	pathogenic	c.2905C>T	p.(Gln969*)	1
MYBPC3	HET	likely_pathogenic	c.2908C>T	p.(Arg970Trp)	1
MYBPC3	HET	likely_pathogenic	c.3005G>A	p.(Arg1002Gln)	1
MYBPC3	HET	likely_pathogenic	c.3150del	p.(Asn1051Thrfs*24)	1
MYBPC3	HET	pathogenic	c.3181C>T	p.(Gln1061*)	24
MYBPC3	HET	pathogenic	c.3190+1G>A	-	1
MYBPC3	HET	pathogenic	c.3190+2T>G		3
MYBPC3	HET	pathogenic	c.3190+5G>A		9
MYBPC3	HET	likely_pathogenic	c.3227A>G	p.(Asp1076Gly)	1
MYBPC3	HET	likely_pathogenic	c.3293G>A	p.(Trp1098*)	1
MYBPC3	HET	pathogenic	c.3297dup	p.(Tyr1100Valfs*49)	2
MYBPC3	HET	pathogenic	c.3408C>A	p.(Tyr1136*)	1
MYBPC3	HET	likely_pathogenic	c.3407_3409delACT	p.(Tyr1136del)	3
MYBPC3	HET	likely_pathogenic	c.3548T>G	p.(Phe1183Cys)	1
MYBPC3	HET	likely_pathogenic	c.357delA	p.(Ala120Profs*39)	1
MYBPC3	HET	likely_pathogenic	c.3613C>T	p.(Arg1205Trp)	1
MYBPC3	HET	pathogenic	c.3624delC	p.(Lys1209Serfs*28)	1
MYBPC3	HET	pathogenic	c.3627+1G>A		1
MYBPC3	HET	pathogenic	c.3697C>T	p.(Gln1233*)	3
MYBPC3	HET	likely_pathogenic	c.3732C>A	p.(Cys1244*)	1
MYBPC3	HET	likely_pathogenic	c.3746G>T	p.(Gly1249Val)	1
MYBPC3	HET	likely_pathogenic	c.3811C>T	p.(Arg1271*)	1
MYBPC3	HET	likely_pathogenic	c.3815-1G>A		1
MYBPC3	HET	likely_pathogenic	c.441_442delTG	p.(Gly148Serfs*4)	1
MYBPC3	HET	likely_pathogenic	c.505+5G>C		1
MYBPC3	HET	likely_pathogenic	c.517A>G	p.(Thr173Ala)	1
MYBPC3	HET	pathogenic	c.655-2A>C		1
MYBPC3	HET	pathogenic	c.710A>C	p.(Tyr237Ser)	1
MYBPC3	HET	likely_pathogenic	c.743_746del	p.(Asp248Alafs*51)	1
MYBPC3	HET	pathogenic	c.772G>A	p.(Glu258Lys)	4
MYBPC3	HET	likely_pathogenic	c.772G>C	p.(Glu258Gln)	1
MYBPC3	HET	pathogenic	c.821+5G>A		1
MYBPC3	HET	pathogenic	c.833del	p.(Gly278Glufs*22)	2
MYBPC3	HET	pathogenic	c.913_914delTT	p.(Phe305Profs*27)	1
MYBPC3	HET	pathogenic	c.927-2A>G		1
MYBPC3	HET	pathogenic	c.927-9G>A		3
MYBPC3	HET	likely_pathogenic	c.2528_2536del	p.Glu843_Arg845del	2
MYH7	HET	likely_pathogenic	c.1021T>C	p.(Phe341Leu)	1
MYH7	HET	likely_pathogenic	c.1166G>A	p.(Gly389Glu)	1
MYH7	HET	likely_pathogenic	c.1178C>T	p.(Ala393Val)	1
MYH7	HET	likely_pathogenic	c.1331A>C	p.(Asn444Thr)	1
MYH7	HET	likely_pathogenic	c.1331A>G	p(Asn444Ser)	1
MYH7	HET	likely_pathogenic	c.1627G>A	p.(Ala543Thr)	1
MYH7	HET	likely_pathogenic	c.1727A>G	p.(His576Arg)	1
MYH7	HET	likely_pathogenic	c.1979C>A	p.(Thr660Asn)	1
MYH7	HET	likely_pathogenic	c.2163G>T	p.(Arg721Ser)	1
MYH7	HET	likely_pathogenic	c.2167C>T	p.(Arg723Cys)	1
MYH7	HET	likely_pathogenic	c.2348G>A	p.(Arg783His)	3
MYH7	HET	likely_pathogenic	c.2348G>C	p.(Arg783Pro)	1
MYH7	HET	likely_pathogenic	c.2470G>A	p.(Val824Ile)	1
MYH7	HET	likely_pathogenic	c.2539_2541delAAG	p.(Lys847del)	2
MYH7	HET	likely_pathogenic	c.2544G>C	p.(Glu848Asp)	1
MYH7	HET	likely_pathogenic	c.2785G>A	p.(Glu929Lys)	2
MYH7	HET	likely_pathogenic	c.3622G>A	p.(Asp1208Asn)	1
MYH7	HET	likely_pathogenic	c.4135G>A	p.(Ala1379Thr)	1
MYH7	HET	likely_pathogenic	c.4145G>A	p.(Arg1382Gln)	2
MYH7	HET	likely_pathogenic	c.4487A>C	p.(Glu1496Ala)	1
MYH7	HET	likely_pathogenic	c.5135G>A	p.(Arg1712Gln)	2
MYH7	HET	likely_pathogenic	c.5302G>A	p.(Glu1768Lys)	1
MYH7	HET	likely_pathogenic	c.5329G>A	p.(Ala1777Thr)	1
MYH7	HET	likely_pathogenic	c.611G>T	p.(Arg204Leu)	2
MYH7	HET	likely_pathogenic	c.707T>C	p.(Val236Ala)	1
MYH7	HET	likely_pathogenic	c.958G>A	p.(Val320Met)	1
MYH7	HET	pathogenic	c.1207C>T	p.(Arg403Trp)	1
MYH7	HET	pathogenic	c.1208G>A	p.(Arg403Gln)	1
MYH7	HET	pathogenic	c.1318G>A	p.(Val440Met)	1
MYH7	HET	pathogenic	c.1357C>T	p.(Arg453Cys)	2
MYH7	HET	pathogenic	c.1358G>A	p.(Arg453His)	1
MYH7	HET	pathogenic	c.1750G>A	p.(Gly584Ser)	1
MYH7	HET	pathogenic	c.1816G>A	p.(Val606Met)	13
MYH7	HET	pathogenic	c.1987C>T	p.(Arg663Cys)	1
MYH7	HET	pathogenic	c.1988G>A	p.(Arg663His)	5
MYH7	HET	pathogenic	c.2155C>T	p.(Arg719Trp)	1
MYH7	HET	pathogenic	c.2156G>A	p.(Arg719Gln)	1
MYH7	HET	pathogenic	c.2167C>G	p.(Arg723Gly)	2
MYH7	HET	pathogenic	c.2207T>C	p.(Ile736Thr)	1
MYH7	HET	pathogenic	c.2334C>A	p.(Asp778Glu)	1
MYH7	HET	pathogenic	c.2389G>A	p.(Ala797Thr)	1
MYH7	HET	pathogenic	c.2539A>G	p.(Lys847Glu)	1
MYH7	HET	pathogenic	c.2555T>C	p.(Met852Thr)	1
MYH7	HET	pathogenic	c.2609G>A	p.(Arg870His)	4
MYH7	HET	pathogenic	c.2722C>G	p.(Leu908Val)	3
MYH7	HET	pathogenic	c.3158G>A	p.(Arg1053Gln)	24
MYH7	HET	pathogenic	c.4130C>T	p.(Thr1377Met)	3
MYH7	HET	pathogenic	c.427C>T	p.(Arg143Trp)	3
MYH7	HET	pathogenic	c.428G>A	p.(Arg143Gln)	3
MYL2	HET	pathogenic	c.173G>A	p.(Arg58Gln)	1
MYL2	HET	likely_pathogenic	c.239C>A	p.(Thr80Asn)	2
MYL2	HET	pathogenic	c.64G>A	p.(Glu22Lys)	1
MYL2	HET	likely_pathogenic	c.73C>G	p.(Gln25Glu)	1
MYL3	HET	likely_pathogenic	c.383G>A	p.(Gly128Asp)	1
MYL3	HET	likely_pathogenic	c.447G>A	p.(Met149Ile)	1
NF1	HET	likely_pathogenic	c.61-2A>G		1
PLN	HET	pathogenic	c.40_42delAGA	p.Arg14del	1
PRKAG2	HET	pathogenic	c.905G>A	p.(Arg302Gln)	2
PTPN11	HET	pathogenic	c.1403C>T	p.(Thr468Met)	2
PTPN11	HET	pathogenic	c.1507G>A	p.(Gly503Arg)	1
PTPN11	HET	pathogenic	c.923A>G	p.(Asn308Ser)	1
RAF1	HET	pathogenic	c.524A>G	p.(His175Arg)	1
RAF1	HET	likely_pathogenic	c.769T>C	p.(Ser257Pro)	1
RAF1	HET	pathogenic	c.770C>T	p.(Ser257Leu)	1
RAF1	HET	likely_pathogenic	c.779C>T	p.(Thr260Ile)	1
RAF1	HET	likely_pathogenic	c.781C>G	p.(Pro261Ala)	1
RAF1	HET	pathogenic	c.781C>T	p.(Pro261Ser)	1
RAF1	HET	likely_pathogenic	c.785A>G	p.(Asn262Ser)	2
RYR2	HET	pathogenic	(deletion exon 3)		1
SCN5A	HET	likely_pathogenic	c.4850_4852delTCT	p.(Phe1617del)	1
SHOC2	HET	likely_pathogenic	c.806A>G	p.(Gln269Arg)	1
TNNI3	HET	pathogenic	c.422G>A	p.(Arg141Gln)	1
TNNI3	HET	likely_pathogenic	c.431T>C	p.(Leu144Pro)	1
TNNI3	HET	pathogenic	c.433C>T	p.(Arg145Trp)	1
TNNI3	HET	pathogenic	c.434G>A	p.(Arg145Gln)	1
TNNI3	HET	pathogenic	c.484C>T	p.(Arg162Trp)	1
TNNI3	HET	pathogenic	c.485G>A	p.(Arg162Gln)	1
TNNI3	HET	likely_pathogenic	c.526G>A	o.(Val176Met)	2
TNNI3	HET	pathogenic	c.557G>A	p.(Arg186Gln)	2
TNNI3	HET	likely_pathogenic	c.575G>A	p.(Arg192His)	1
TNNT2	HET	pathogenic	c.236T>A	p.(Ile79Asn)	2
TNNT2	HET	pathogenic	c.274C>T	p.(Arg92Trp)	1
TNNT2	HET	pathogenic	c.275G>A	p.(Arg92Gln)	1
TNNT2	HET	pathogenic	c.291G>T	p.(Lys97Asn)	1
TNNT2	HET	likely_pathogenic	c.330T>G	p.(Phe110Leu)	1
TNNT2	HET	pathogenic	c.487_489delGAG	p.(Glu163del)	2
TNNT2	HET,	likely_pathogenic	c.773A>T	p.(Lys258Ile)	1
TPM1	HET	likely_pathogenic	c.515T>C	p.(Ile172Thr)	1
TPM1	HET	pathogenic	c.523G>A	p.(Asp175Asn)	21
TPM1	HET	likely_pathogenic	c.524A>G	p.(Asp175Gly)	1
TPM1	HET	likely_pathogenic	c.568T>C	p.(Cys190Arg)	1
TPM1	HET	likely_pathogenic	c.644C>T	p.(Ser215Leu)	3
TPM1	HET	likely_pathogenic	c.82G>C	p.(Asp28His)	3
TRPM4	HET	likely_pathogenic	c.1127T>C	p.(Ile376Thr)	1
TTN	HET	likely_pathogenic	c.102561C>A	p.(Tyr34187*)	1
TTN	HET	likely_pathogenic	c.96697C>T	p.(Arg32233*)	1
TTN	HET	likely_pathogenic	c.9791_9794dupGAAG	p.(Pro3266Lysfs*26)	1
TTR	HET	pathogenic	c.118G>A	p.(Val40Ile)	1
TTR	HET	pathogenic	c.220G>A	p.(Glu74Lys)	1
					373
